# Supplementary material for: Loss of Kv8.2 in the Mouse Retina Is Associated With Altered One‐Carbon Metabolism
Source: J Neurochem. 2026 Mar 28;170(4):e70420. doi: 10.1111/jnc.70420 (PMC13032052; doi:10.1111/jnc.70420)
Supplement: Supplementary file 1 — File S1: jnc70420‐sup‐0001‐Supplementary File S1.xlsx. [file JNC-170-e70420-s002.xlsx]

## Sheet: name_map
Metabolite	Synonym	Abbreviation	HMDB	PubChem	KEGG	Class	Pathway, KEGG ID	Pathway, name
1H-Indole-3-carboxaldehyde	1H-Indole-3-carboxaldehyde	I3A	HMDB0029737	10256	C08493	other		Tryptophan metabolism (metabolite of the gut microbiome)
2-Hydroxybutyrate	2-Hydroxybutyric acid	2HB	HMDB0000008	11266	C05984	lipid	map00640	Propanoate metabolism
2-Hydroxyglutarate	2-Hydroxyglutarate	2HG	HMDB0059655	43	C02630	lipid	map00650	Butanoate metabolism (metabolite of the gut microbiome)
3-hydroxy-3-methylbutanoic acid	3-Hydroxyisovaleric acid	3HMB	HMDB0000754	69362	C20827	carboxylic acid	map00280	Valine, leucine and isoleucine degradation
3-Hydroxybutyrate	3-Hydroxybutyric acid	3HB	HMDB0000357	441	C01089	ketone body	map00280	Valine, leucine and isoleucine degradation
3-Hydroxypropionate	Hydroxypropionic acid	3HP	HMDB0000700	68152	C01013	carboxylic acid	map00640	Propanoate metabolism
3-Phosphoglycerate	3-Phosphoglyceric acid	3PG	HMDB0000807	724	C00597	carbohydrate	map00010	Glycolysis / Gluconeogenesis
6-Phosphogluconate	6-Phosphogluconic acid	6PG	HMDB0001316	91493	C00345	carbohydrate	map00030	Pentose phosphate pathway
Aconitate	cis-Aconitic acid		HMDB0000072	643757	C00417	carboxylic acid	map00020	Citrate cycle (TCA cycle)
Adenine	Adenine		HMDB0000034	190	C00147	nucleic acid	map00230	Purine metabolism
Adenosine	Adenosine		HMDB0000050	60961	C00212	nucleic acid	map00230	Purine metabolism
Adonitol	Ribitol		HMDB0000508	6912	C00474	carbohydrate	map00030	Offshoot of pentose pentose pathway
Alanine	L-Alanine	Ala	HMDB0000161	5950	C00041	amino acid	map00250	Alanine, aspartate and glutamate metabolism
alpha-Keto-beta-Methylvalerate	3-Methyl-2-oxovaleric acid	KMV	HMDB0000491	47	C00671	carboxylic acid	map00280	Valine, leucine and isoleucine degradation
alpha-Ketoglutarate	Oxoglutaric acid	alpha-KG	HMDB0000208	51	C00026	carboxylic acid	map00020	Citrate cycle (TCA cycle)
alpha-ketoisovalerate	Alpha-ketoisovaleric acid	KIV	HMDB0000019	49	C00141	carboxylic acid	map00280	Valine, leucine and isoleucine degradation
Aminoadipate	Aminoadipic acid	AAD	HMDB0000510	469	C00956	amino acid_other	map00310	Lysine degradation
Anthranilic acid	2-Aminobenzoic acid		HMDB0001123	227	C00108	other	map00380	Tryptophan metabolism
Arachidonate	Arachidonate	C20:4	HMDB0060102	444899	C00219	fatty acid	map00061	Fatty acid biosynthesis
Asparagine	L-Asparagine	Asn	HMDB0000168	6267	C00152	amino acid	map00250	Alanine, aspartate and glutamate metabolism
Aspartate	L-Aspartic acid	Asp	HMDB0000191	5960	C00049	amino acid	map00220	Arginine and proline metabolism
beta-Alanine	Beta-Alanine	beta-Ala	HMDB0000056	239	C00099	amino acid_other	map00640	Pyrimidine metabolism
Cholesterol	Cholesterol		HMDB0000067	5997	C00187	steroid	map00100	Steroid biosynthesis
Citrate	Citric acid		HMDB0000094	311	C00158	carboxylic acid	map00020	Citrate cycle (TCA cycle)
Cysteine	L-Cysteine	Cys	HMDB0000574	5862	C00097	amino acid	map00270	Cysteine and methionine metabolism
Cytidine	Cytidine		HMDB0000089	6253	C00475	nucleic acid	map00240	Pyrimidine metabolism
Cytosine	Cytosine		HMDB0000630	597	C00380	nucleic acid	map00240	Pyrimidine metabolism
Dihydroxyphenylalanine	L-Dopa	DOPA	HMDB0000181	6047	C00355	neurotransmitter	map00350	Tyrosine metabolism
Eicosanoic acid	Arachidic acid	C20:0	HMDB0002212	10467	C06425	fatty acid	map00061	Fatty acid biosynthesis
Fructose	D-Fructose	Fru	HMDB0000660	439709	C02336	carbohydrate	map00010	Glycolysis / Gluconeogenesis
Fructose 6-phosphate	Fructose 6-phosphate	Fru-6P	HMDB0000124	69507	C00085	carbohydrate	map00010	Glycolysis / Gluconeogenesis
Fumarate	Fumaric acid		HMDB0000134	444972	C00122	carboxylic acid	map00020	Citrate cycle (TCA cycle)
Gamma-aminobutyric acid	Gamma-Aminobutyric acid	GABA	HMDB0000112	223130	C00334	neurotransmitter	map00250	Alanine, aspartate and glutamate metabolism
Glucose	D-Glucose	Glc	HMDB0000122	5793	C00221	carbohydrate	map00010	Glycolysis / Gluconeogenesis
Glucose 6-phosphate	Glucose 6-phosphate	Glc-6P	HMDB0001401	5958	C00092	carbohydrate	map00010	Glycolysis / Gluconeogenesis
Glutamate	L-Glutamic acid	Glu	HMDB0000148	33032	C00025	amino acid	map00250	Alanine, aspartate and glutamate metabolism
Glutamine	L-Glutamine	Gln	HMDB0000641	5961	C00064	amino acid	map00220	Arginine and proline metabolism
Glycerate	Glyceric acid		HMDB0000139	439194	C00258	carbohydrate	map00030	Pentose phosphate pathway
Glycerol	Glycerol		HMDB0000131	753	C00116	carbohydrate	map00561	Glycerolipid metabolism
Glycine	Glycine	Gly	HMDB0000123	750	C00037	amino acid	map00260	Glycine, serine and threonine metabolism
Guanine	Guanine		HMDB0000132	764	C00242	nucleic acid	map00230	Purine metabolism
Guanosine	Guanosine		HMDB0000133	6802	C00387	nucleic acid	map00230	Purine metabolism
Heptadecanoic acid	Heptadecanoic acid	C17:0	HMDB0002259	10465	NA	fatty acid	map00061	Fatty acid biosynthesis
Histidine	L-Histidine	His	HMDB0000177	6274	C00135	amino acid	map00340	Histidine metabolism
Homocysteine	Homocysteine	Hcy	HMDB0000742	778	C00155	amino acid_other	map00270	Cysteine and methionine metabolism
Hypotaurine	Hypotaurine		HMDB0000965	107812	C00519	amino acid_other	map00270	Cysteine and methionine metabolism
Hypoxanthine	Hypoxanthine		HMDB0000157	790	C00262	nucleic acid	map00230	Purine metabolism
Indolepropionic acid	Indole-3-propionic acid	IPA	HMDB0002302	3744	NA	other		Tryptophan metabolism (metabolite of the gut microbiome)
Inosine	Inosine		HMDB0000195	6021	C00294	nucleic acid	map00230	Purine metabolism
Inositol	myo-Inositol		HMDB0000211	NA	C00137	carbohydrate	map00052	Galactose metabolism
Isocitrate	Isocitric acid		HMDB0000193	1198	C00311	carboxylic acid	map00020	Citrate cycle (TCA cycle)
Isoleucine	L-Isoleucine	Ile	HMDB0000172	6306	C00407	amino acid	map00280	Valine, leucine and isoleucine degradation
Ketoleucine	alpha-Ketoisocaproic acid	KIC	HMDB0000695	70	C00233	keto acid	map00280	Valine, leucine and isoleucine degradation
Kynurenine	L-Kynurenine	Kyn	HMDB0000684	161166	C00328	other	map00380	Tryptophan metabolism
Lactate	L-Lactic acid		HMDB0000190	61503	C00186	carbohydrate	map00010	Glycolysis / Gluconeogenesis
Lauric acid	Dodecanoic acid	C12:0	HMDB0000638	3893	C02679	fatty acid	map00061	Fatty acid biosynthesis
Leucine	L-Leucine	Leu	HMDB0000687	6106	C00123	amino acid	map00280	Valine, leucine and isoleucine degradation
Linoleate	Linoleic acid	C18:2	HMDB0000673	5280450	C01595	fatty acid	map00061	Fatty acid biosynthesis
Linolenic acid	Alpha-Linolenic acid	C18:3	HMDB0001388	5280934	C06427	fatty acid	map00061	Fatty acid biosynthesis
Lysine	L-Lysine	Lys	HMDB0000182	5962	C00047	amino acid	map00300	Lysine biosynthesis
Malate	L-Malic acid		HMDB0000156	222656	C00149	carboxylic acid	map00020	Citrate cycle (TCA cycle)
Malonate	Malonate		NA	3673	C00383	carboxylic acid	map00061	Fatty acid biosynthesis
Mannose	D-Mannose	Man	HMDB0000169	18950	C00936	carbohydrate	map00051	Fructose and mannose metabolism
Methionine	L-Methionine	Met	HMDB0000696	6137	C00073	amino acid	map00270	Cysteine and methionine metabolism
Methylmalonate	Methylmalonic acid		HMDB0000202	487	C02170	fatty acid	map00240	Pyrimidine metabolism
Myristic acid	Myristic acid	C14:0	HMDB0000806	11005	C06424	fatty acid	map00061	Fatty acid biosynthesis
N-Acetylaspartate	N-Acetyl-L-aspartic acid	NAA	HMDB0000812	65065	C01042	amino acid_other	map00250	Alanine, aspartate and glutamate metabolism
N-acetylglutamate	N-Acetylglutamic acid	NAG	HMDB0001138	185	C00624	amino acid_other	map00220	Arginine and proline metabolism
N-Acetyltyrosine	N-Acetyl-L-tyrosine	NAT	HMDB0000866	68310	C01657	amino acid_other	map00350	Tyrosine metabolism
Nonanoic acid	Pelargonic acid	C7:0	HMDB0000847	8158	C01601	fatty acid	map00061	Fatty acid biosynthesis
Oleic acid	Oleic acid	C18:1	HMDB0000207	445639	C00712	fatty acid	map00061	Fatty acid biosynthesis
O-Phosphoethanolamine	O-Phosphoethanolamine	PEA	HMDB0000224	1015	C00346	lipid	map00600	Sphingolipid metabolism
Ornithine	Ornithine		HMDB0000214	6262	C00077	amino acid_other	map00220	Arginine and proline metabolism
Palmitate	Palmitic acid	C16:0	HMDB0000220	985	C00249	fatty acid	map00061	Fatty acid biosynthesis
Pentadecanoic acid	Pentadecanoic acid	C15:0	HMDB0000826	13849	C16537	fatty acid	map00061	Fatty acid biosynthesis
Phenylalanine	L-Phenylalanine	Phe	HMDB0000159	6140	C00079	amino acid	map00400	Phenylalanine, tyrosine and tryptophan biosynthesis
Phosphoenolpyruvate	Phosphoenolpyruvic acid	PEP	HMDB0000263	1005	C00074	phosphoenol ester	map00010	Glycolysis / Gluconeogenesis
Proline	L-Proline	Pro	HMDB0000162	145742	C00148	amino acid	map00330	Arginine and proline metabolism
Pyruvate	Pyruvic acid		HMDB0000243	1060	C00022	carboxylic acid	map00010	Glycolysis / Gluconeogenesis
Ribose	D-Ribose		HMDB0000283	5779	C00121	carbohydrate	map00030	Pentose phosphate pathway
Ribose 5-phosphate	D-Ribose 5-phosphate	Ribose 5P	HMDB0001548	439167	C00117	carbohydrate	map00030	Pentose phosphate pathway
Sedoheptulose	Sedoheptulose		HMDB0003219	439645	C08355	carbohydrate	map00030	Pentose phosphate pathway
Sedoheptulose 7-phosphate	D-Sedoheptulose 7-phosphate	Sedoheptulose 7P	HMDB0001068	22833559	C05382	carbohydrate	map00030	Pentose phosphate pathway
Serine	Serine	Ser	HMDB0062263	5951	C00716	amino acid	map00260	Glycine, serine and threonine metabolism
Serotonin	Serotonin		HMDB0000259	5202	C00780	neurotransmitter	map00380	Tryptophan metabolism
Stearate	Stearic acid	C18:0	HMDB0000827	5281	C01530	fatty acid	map00061	Fatty acid biosynthesis
Succinate	Succinic acid		HMDB0000254	1110	C00042	carboxylic acid	map00020	Citrate cycle (TCA cycle)
Taurine	Taurine		HMDB0000251	1123	C00245	amino acid_other	map00270	Cysteine and methionine metabolism
Threonine	L-Threonine	Thr	HMDB0000167	6288	C00188	amino acid	map00260	Glycine, serine and threonine metabolism
Thymine	Thymine		HMDB0000262	1135	C00178	nucleic acid	map00240	Pyrimidine metabolism
Tridecanoic acid	Tridecanoic acid	C13:0	HMDB0000910	656741	C17076	fatty acid	map00061	Fatty acid biosynthesis
Tryptamine	Tryptamine		HMDB0000303	1150	C00398	other	map00380	Tryptophan metabolism
Tryptophan	L-Tryptophan	Trp	HMDB0000929	6305	C00078	amino acid	map00400	Phenylalanine, tyrosine and tryptophan biosynthesis
Tyrosine	L-Tyrosine	Tyr	HMDB0000158	6057	C00082	amino acid	map00400	Phenylalanine, tyrosine and tryptophan biosynthesis
Undecanoic acid	Undecanoic acid	C11:0	HMDB0000947	8180	C17715	fatty acid	map00061	Fatty acid biosynthesis
Uracil	Uracil		HMDB0000300	1174	C00106	nucleic acid	map00240	Pyrimidine metabolism
Urea	Urea		HMDB0000294	2447	C00086	other	map00330	Arginine and proline metabolism
Uridine	Uridine		HMDB0000296	6029	C00299	nucleic acid	map00240	Pyrimidine metabolism
Valine	L-Valine	Val	HMDB0000883	6287	C00183	amino acid	map00280	Valine, leucine and isoleucine degradation
Xanthine	Xanthine		HMDB0000292	1188	C00385	nucleic acid	map00230	Purine metabolism
Xylose	D-Xylose	Xyl	HMDB0000098	135191	C00181	carbohydrate	map00030	Pentose phosphate pathway

## Sheet: normalized data
Sample_ID	genotype_age	2-Hydroxybutyrate	2-Hydroxyglutarate	3-Hydroxypropionate	3-Phosphoglycerate	6-Phosphogluconate	Aconitate	Adenine	Adenosine	Adonitol	Alanine	alpha-Keto-beta-Methylvalerate	alpha-Ketoglutarate	Ketoleucine	alpha-ketoisovalerate	Aminoadipate	Anthranilic acid	Eicosanoic acid	Arachidonate	Asparagine	Aspartate	beta-Alanine	3-hydroxy-3-methylbutanoic acid	3-Hydroxybutyrate	Cholesterol	Citrate	Cysteine	Cytidine	Cytosine	Dihydroxyphenylalanine	Fructose	Fructose 6-phosphate	Fumarate	Gamma-aminobutyric acid	Glucose	Glucose 6-phosphate	Glutamate	Glutamine	Glycerate	Glycerol	Glycine	Guanine	Guanosine	Heptadecanoic acid	Histidine	Homocysteine	Hypotaurine	Hypoxanthine	1H-Indole-3-carboxaldehyde
S05	WT_1m	1027.69	1212.37	991.158	1004.95	1060.08	927.677	1064.13	909.015	695.815	1009.94	890.177	897.903	848.008	950.578	569.587	951.72	1011.14	892.912	905.657	1133.38	1291.62	1077.06	779.891	1066.44	831.028	1185.65	1015.69	1315.47	989.172	697.767	980.138	816.154	1132.39	675.545	811.101	1059.28	988.351	898.958	1042.54	1141.64	1077.13	1054.14	1014.1	927.406	820.763	1369.1	1027.67	944.551
S07	WT_1m	773.931	1130.99	793.672	930.032	861.416	844.972	791.229	893.325	506.094	1233.57	879.253	1170.36	1087.91	1192.47	415.616	856.049	901.825	939.158	771.783	815.381	930.177	926.084	2069.29	881.564	850.531	1397.88	1104.01	1021.73	781.211	969.784	1019.24	848.405	828.478	1765.29	1347.36	868.71	952.536	982.194	893.605	920.291	791.741	862.928	859.26	611.955	684.593	2381.01	1118.87	720.495
S10	WT_1m	962.63	1080.18	1066.94	920.24	1006.35	957.412	976.973	1051.46	748.946	1114.77	860.448	941.175	964.107	782.659	607.796	905.942	839.482	1034.79	1100.14	1002.53	1203.29	875.516	891.348	985.792	847.637	866.671	1159.22	1091.48	886.104	587.398	655.116	825.746	1033.62	600.905	505.794	1053.06	1179.51	1098.73	1011.32	1088.3	1179.21	1304.46	1009.62	1076.99	1028.33	709.518	1378.19	768.417
S16	WT_1m	963.212	1173.63	1079.27	1081.16	959.434	996.297	827.479	636.837	842.051	1346.32	839.235	923.773	935.432	874.287	685.633	803.006	987.108	990.516	1035.73	992.259	1191.18	980.763	704.05	1081.29	961.939	910.311	1122.32	1029.44	902.143	474.426	1177.09	1143.04	1128.24	468.898	1766.9	1064.46	1091.35	947.774	1060.59	1095.39	945.479	952.862	1101.36	998.49	934.051	1265.4	1160.29	838.536
S17	WT_1m	982.835	1081.39	1128.12	670.777	1146.94	1001.2	1092.77	904.643	726.865	1248.14	1068.88	589.259	838.833	773.303	636.064	1085.24	1089.22	1052.94	894.13	899.437	1137.58	1186.01	793.118	1061.98	834.479	989.272	1029.97	1526.53	846.063	423.211	578.098	799.466	1093.12	265.791	463.079	969.753	1061.89	999.457	1030.1	1106.54	1446.33	1455.42	1135.12	958.881	898.037	802.723	1635.62	677.162
S06	KO_1m	941.236	1410.63	922.243	1116.33	786.063	817.046	958.217	716.917	588.622	1066.55	952.48	1295.86	1104.06	1358.17	466.62	876.438	796.34	827.783	872.468	788.78	1003.42	814.49	1089.13	893.362	784.517	1166.96	933.799	966.833	919.052	1028.28	1348.85	1079.32	913.475	1464.78	1826.13	1030.07	848.278	496.314	848.042	804.889	982.067	845.975	912.969	1175.3	855.474	2116.41	1020.41	1089.35
S08	KO_1m	898.08	1275.83	1140.31	977.702	885.697	739.33	998.263	883.98	504.868	1259.36	1168.82	851.305	966.252	1241.21	438.662	993.836	771.814	886.829	1053.59	1004.23	1018.64	1172.75	1123.18	945.064	726.317	1006.54	1091.06	1136.25	861.82	620.87	717.924	793.913	1003.09	767.268	565.377	990.229	1002.55	1053.78	1004.67	844.973	1361.28	1282.17	950.598	1010.01	916.467	1208.92	1368.08	974.75
S09	KO_1m	1107.52	1138.32	1063.58	951.524	896.648	1191.5	908.263	979.607	278.796	910.45	1048.53	806.231	886.367	728.902	146.956	990.663	844.861	1041.21	1354.41	727.786	842.277	1052.23	980.064	985.673	891.074	474.141	1025.39	1321.01	804.56	683.49	808.634	856.354	878.37	378.021	725.562	843.139	1400.44	970.322	1073.33	1004.71	1092.91	1103.14	1289.86	1217.97	1122.28	841.445	1261.22	902.629
S11	KO_1m	1024.12	1218.13	987.674	957.569	864.369	841.752	925.919	814.432	563.281	1206.02	831.061	934.276	985.35	991.571	460.374	911.761	849.87	880.858	1021.07	1015.42	1248.55	1043.01	1267	903.172	797.317	800.962	796.451	1125.33	787.392	634.438	946.451	936.36	925.394	560.524	1105.51	1061.06	1160.73	788.776	984.847	933.995	1161.52	1150.28	1007.9	1106.65	909.202	1083.43	1225.72	956.15
S12	KO_1m	1333.32	1163.7	1046.23	772.829	774.426	970.069	1012.72	559.61	516.689	1086.85	1099.18	773.686	948.995	926.798	486.82	1497.3	768.551	745.841	958.485	819.192	1326.45	1504.92	1576.54	1009.49	942.258	801.94	788.998	1266.88	915.996	530.674	853.559	919.197	998.014	405.602	919.122	1194.8	1211.48	919.414	1249.42	1046.02	1409.36	885.69	830.908	1442.49	1127.74	1299.68	1539.74	910.429
S01	WT_13m	1004.67	1001.34	975.815	1034.08	1151.83	987.634	901.64	1455.93	1792.04	1013.48	981.505	1290.21	1111.17	1387.32	1915.58	786.171	1150.98	1093.32	811.341	919.705	810.301	1213.14	767.553	1116.96	957.182	999.076	855.085	1047.82	1033.24	769.326	1017.34	1094.09	1110.82	532.661	684.302	1033.94	785.697	1133.04	954.464	1079.39	1032.83	1127.08	929.563	765.756	620.662	555.797	674.312	1005.7
S04	WT_13m	1050.89	942.978	892.982	918.717	993.039	1087.5	1002.92	1368.64	1868.58	876.553	1021.8	1164.15	1096.9	1214.18	1955.97	916.023	1251.84	1155.86	825.378	901.827	935.269	1152.35	804.336	1057.94	978.13	857.898	1132.63	1137.26	1050.2	705.3	1041.31	958.522	1071.77	526.729	761.37	1050.73	845.953	1038	1034.06	1188.69	1134.65	1138.5	1008.13	886.702	714.426	471.673	710.338	1034.12
S18	WT_13m	1062.46	1076.58	1021.55	848.248	1260.06	1068.19	952.894	2070.39	1666.42	831.602	948.856	993.254	858.499	1001.03	1759.13	901.191	1287.8	1083.08	747.934	1108.48	998.567	1228.4	1321.86	1188.61	1022.42	1145.06	1031.5	1111.89	1122.4	674.541	708.446	822.099	1142.03	295.382	458.256	1099.36	1000.38	858.388	1157.77	1072.72	1150.03	1456.54	1113.11	693.862	834.182	793.629	701.511	1012.05
S19	WT_13m	934.53	1121.21	964.962	1003.85	1123.96	1042.05	1026.18	1512.5	1954.77	785.524	906.323	1147.85	1010.88	1064.77	2019.19	831.63	1157.63	901.074	715.632	962.107	929.739	1019.46	1197.89	1078.84	918.32	983.034	990.139	1228.98	1046.71	617.832	808.224	1059.24	1172.46	411.102	555.677	1014.72	832.704	1024.06	984.391	1026.01	1406.39	1409.38	1018.12	684.655	702.648	721.315	905.937	1080.68
S02	KO_13m	1032.23	667.47	851.327	897.086	888.681	884.488	1076.54	823.346	1810.07	1063.61	1171.7	1005.43	1181.09	1428.26	2085.82	926.701	909.665	984.559	1140.45	1295.13	893.425	1244.55	712.259	949.783	872.528	1085.06	704.564	829.492	1110.07	1594.04	1429.82	1098.76	1018.34	1336.02	1389.83	959.566	864.974	906.404	887.06	903.874	706.777	615.3	659.742	1144.62	1249.64	602.089	645.736	1393.4
S13	KO_13m	862.074	667.207	799.922	1660.39	807.655	835.108	964.265	823.658	1290.34	929.451	847.217	1113.44	1058.8	996.012	1451.58	838.261	784.163	1063.85	1284.72	1195.58	1046.1	844.8	590.48	919.953	809.46	968.291	574.834	699.19	1175.59	1727.11	1504.9	1257.5	931.097	1755.46	2330.67	882.279	920.138	911.601	794.793	946.101	641.678	776.342	569.407	1406.28	1364.6	671.167	864.671	1372.24
S15	KO_13m	1009	633.484	959.485	1090.34	866.242	943.367	1341.7	843.729	1341.04	855.831	1084.01	1113.73	1076.69	1165.14	1436.72	930.106	978.074	1080.8	1214.82	1359.49	847.012	1058.06	723.093	955.169	846.504	1018.53	735.983	792.551	1032.24	1680.35	1124.96	1111.48	907.34	1567.87	818.824	928.449	967.787	923.233	940.491	914.336	722.844	637.682	743.786	1151.6	1148.94	625.141	619.384	1444.57
S03	KO_13m	896.665	391.003	858.247	1386.99	568.542	713.954	745.445	951.371	622.722	670.217	1047.23	1012.52	1254.87	1389.95	622.095	1052.61	642.729	849.507	1386.14	720.071	841.259	807.213	821.548	745.015	796.28	1763.02	543.811	565.371	1047.08	2901.26	794.412	825.704	618.244	4870.6	882.05	520.983	1220.14	936.258	742.702	845.907	302.443	379.558	554.953	2150.5	1220.44	1286.8	709.448	957.595
[truncated: 53 more columns]

## Sheet: FC_aging-1
metabolite	FC	log2(FC)	t.stat	p.value	-LOG10(p)
I3A	1.308	0.38741	4.3924	0.0031862	2.4967
2HB	1.0754	0.10494	1.2763	0.24256	0.61518
2HG	0.91179	-0.13323	-2.2043	0.063326	1.1984
3HMB	1.143	0.19277	1.9115	0.097541	1.0108
3HB	0.97649	-0.034323	-0.077877	0.94011	0.026823
3HP	0.95256	-0.070123	-0.67956	0.51862	0.28515
3PG	1.0323	0.045907	0.34398	0.74096	0.1302
6PG	1.1245	0.16931	1.7266	0.12789	0.89317
Aconitate	1.1066	0.14619	2.6883	0.031162	1.5064
Adenine	1.0215	0.030624	0.27824	0.78887	0.103
Adenosine	1.8223	0.86572	4.5455	0.0026503	2.5767
Adonitol	2.586	1.3707	13.543	2.8129e-06	5.5508
Ala	0.73646	-0.44132	-3.9764	0.0053486	2.2718
KMV	1.0628	0.087908	1.1078	0.30456	0.51633
alpha-KG	1.2702	0.34503	2.0726	0.076917	1.114
KIV	1.2757	0.35128	2.1898	0.064693	1.1891
AAD	3.2807	1.714	18.66	3.1512e-07	6.5015
Anthranilic acid	0.93303	-0.1	-1.015	0.34392	0.46355
C20:4	1.0777	0.10791	1.2976	0.23554	0.62793
Asn	0.82324	-0.28061	-2.4048	0.047133	1.3267
Asp	1.0046	0.0065847	0.060477	0.95347	0.020695
beta-Alanine	0.79813	-0.3253	-3.0274	0.019185	1.717
Cholesterol	1.0937	0.12926	1.9304	0.094867	1.0229
Citrate	1.1201	0.16361	3.0852	0.017686	1.7524
Cys	0.93113	-0.10295	-0.59864	0.56827	0.24544
Cytidine	0.92276	-0.11597	-1.4143	0.20018	0.69857
Cytosine	0.94533	-0.081117	-0.56394	0.5904	0.22885
Dopa	1.2068	0.27122	4.2796	0.0036573	2.4368
C20:0	1.255	0.32773	4.2681	0.0037095	2.4307
Fructose	1.0971	0.13371	0.53896	0.60662	0.21708
F6P	1.0135	0.019325	0.080675	0.93796	0.027816
Fumarate	1.1093	0.14969	1.068	0.32096	0.49356
GABA	1.0777	0.10802	1.2138	0.2642	0.57807
Glc	0.5845	-0.77471	-1.0424	0.33187	0.47903
Glc-6P	0.62819	-0.67073	-1.2451	0.25316	0.59661
Glu	1.0465	0.065558	1.0197	0.3418	0.46623
Gln	0.82124	-0.28413	-3.0923	0.017511	1.7567
Glycerate	1.0284	0.040348	0.44631	0.66886	0.17467
Glycerol	1.0248	0.035413	0.48394	0.6432	0.19165
Gly	1.0199	0.028388	0.39954	0.7014	0.15403
Guanine	1.0855	0.11833	0.6476	0.53789	0.2693
Guanosine	1.1394	0.18822	1.0677	0.32109	0.49337
C17:0	0.9935	-0.0094136	-0.10486	0.91943	0.036481
His	0.82837	-0.27166	-1.5818	0.15771	0.80214
Hcy	0.82228	-0.28229	-2.0409	0.080608	1.0936
Hypotaurine	0.48685	-1.0385	-1.9501	0.092154	1.0355
Hypoxanthine	0.59173	-0.75699	-3.8975	0.0059178	2.2278
IPA	1.1635	0.21847	2.8897	0.023325	1.6322
Inosine	0.70054	-0.51346	-3.8463	0.0063225	2.1991
Inositol	1.2367	0.30645	4.6382	0.0023746	2.6244
Isocitrate	1.0743	0.10336	1.7331	0.12668	0.8973
Ile	0.851	-0.23277	-2.6484	0.033019	1.4812
KIC	1.0904	0.12484	1.1679	0.28108	0.55117
Kyn	0.68132	-0.5536	-2.6399	0.033426	1.4759
Lactate	1.0586	0.082133	1.4823	0.18181	0.74038
C12:0	1.2648	0.3389	2.9215	0.022292	1.6518
Leu	0.83701	-0.25668	-2.2881	0.055965	1.2521
C18:2	1.1615	0.21605	2.159	0.067705	1.1694
C18:3	1.05	0.070361	0.68147	0.51748	0.28611
Lys	0.75919	-0.39747	-2.1793	0.065713	1.1823
Malate	1.3603	0.44397	3.9773	0.0053422	2.2723
Malonate	1.0882	0.12193	0.81526	0.44177	0.3548
Man	0.62447	-0.67931	-0.99852	0.35128	0.45434
Met	0.636	-0.65291	-3.5609	0.009208	2.0358
Methylmalonate	1.03	0.04259	0.48887	0.63988	0.1939
C14:0	0.90414	-0.14538	-2.4234	0.045862	1.3385
NAA	0.86757	-0.20496	-1.2873	0.23891	0.62177
NAG	1.0926	0.12777	1.5493	0.16524	0.7819
NAT	1.0828	0.1147	1.9539	0.091642	1.0379
C7:0	1.0096	0.013823	0.055611	0.95721	0.018995
C18:1	1.1848	0.24468	4.2238	0.0039179	2.407
PEA	1.0342	0.048582	0.35827	0.73071	0.13626
Ornithine	0.96508	-0.051273	-0.36163	0.7283	0.13769
C16:0	1.1281	0.17388	2.1858	0.065079	1.1866
C15:0	0.96102	-0.057359	-0.77535	0.46352	0.33394
Phe	0.68773	-0.54009	-3.4029	0.011397	1.9432
PEP	1.0491	0.069114	1.0749	0.31809	0.49746
Pro	0.70689	-0.50044	-5.1001	0.0013993	2.8541
Pyruvate	1.3467	0.42944	3.4322	0.010952	1.9605
Ribose	0.72537	-0.4632	-1.7681	0.12037	0.91948
Ribose 5P	0.85793	-0.22107	-1.7173	0.12963	0.88728
Sedoheptulose	1.0363	0.0515	0.35531	0.73282	0.135
Sedoheptulose 7P	1.2751	0.35057	2.1863	0.065034	1.1869
Ser	0.85761	-0.22161	-1.3912	0.20679	0.68447
Serotonin	0.93584	-0.095672	-0.54998	0.59943	0.22226
C18:0	1.0843	0.1167	1.5175	0.17294	0.76211
Succinate	1.2448	0.31591	5.9719	0.00055771	3.2536
Taurine	1.0661	0.092397	1.3337	0.22407	0.64961
Thr	0.68468	-0.5465	-4.6074	0.0024625	2.6086
Thymine	0.94237	-0.085635	-0.41875	0.68795	0.16244
C13:0	1.1283	0.17418	4.2901	0.0036102	2.4425
Tryptamine	1.3158	0.39591	3.9007	0.0058934	2.2296
Trp	0.29989	-1.7375	-3.6265	0.0084374	2.0738
Tyr	0.62138	-0.68646	-2.59	0.035945	1.4444
C11:0	1.133	0.18019	2.9353	0.021859	1.6604
Uracil	0.96074	-0.057783	-0.58177	0.57897	0.23735
Urea	1.1864	0.24664	1.4848	0.18119	0.74187
Uridine	0.79482	-0.3313	-1.933	0.094511	1.0245
Val	0.99254	-0.010807	-0.10408	0.92002	0.036202
Xanthine	0.95595	-0.064997	-0.26106	0.80156	0.096063
Xyl	0.71016	-0.49379	-1.6126	0.15087	0.82139

## Sheet: FC_aging-2
metabolite	FC	log2(FC)	t.stat	p.value	-LOG10(p)
I3A	1.3365	0.41847	3.0729	0.017995	1.7449
2HB	0.8955	-0.15924	-1.1712	0.27986	0.55306
2HG	0.47513	-1.0736	-8.1064	8.3764e-05	4.0769
3HMB	0.88472	-0.17671	-0.82565	0.43623	0.36028
3HB	0.58967	-0.76201	-3.9922	0.0052415	2.2805
3HP	0.84035	-0.25094	-3.2363	0.014326	1.8439
3PG	1.3177	0.39808	1.9006	0.099112	1.0039
6PG	0.93029	-0.10425	-0.82953	0.43418	0.36233
Aconitate	0.92575	-0.1113	-0.68104	0.51774	0.28589
Adenine	1.0742	0.1033	0.64073	0.54209	0.26593
Adenosine	1.088	0.12171	0.80941	0.44492	0.35172
Adonitol	2.5814	1.3681	3.471	0.010392	1.9833
Ala	0.79557	-0.32994	-2.2688	0.057575	1.2398
KMV	1.0172	0.024582	0.19479	0.85109	0.070025
alpha-KG	1.1384	0.18698	1.165	0.2822	0.54945
KIV	1.1863	0.24649	1.2572	0.249	0.6038
AAD	3.4986	1.8068	3.6579	0.0080927	2.0919
Anthranilic acid	0.88892	-0.16988	-0.87395	0.41112	0.38603
C20:4	1.1348	0.18247	1.647	0.14354	0.84302
Asn	1.1944	0.25631	1.9788	0.088342	1.0538
Asp	1.3117	0.3914	1.8922	0.10034	0.99851
beta-Ala	0.83369	-0.26241	-1.6706	0.13872	0.85785
Cholesterol	0.94208	-0.08608	-1.0832	0.3146	0.50224
Citrate	1.0035	0.0050367	0.062108	0.95221	0.021266
Cys	1.4218	0.50777	1.7059	0.1318	0.88009
Cytidine	0.69008	-0.53517	-3.5908	0.0088479	2.0532
Cytosine	0.62037	-0.6888	-5.0713	0.001445	2.8401
DOPA	1.2722	0.34732	5.5184	0.00088903	3.0511
C20:0	1.0277	0.039482	0.32988	0.75114	0.12428
Fru	2.8242	1.4979	4.4167	0.0030936	2.5095
Fru-6P	1.2978	0.37603	1.4724	0.1844	0.73423
Fumarate	1.1705	0.2271	1.6311	0.14689	0.83302
GABA	0.92061	-0.11933	-0.92287	0.38678	0.41254
Glc	3.331	1.736	2.175	0.066129	1.1796
Glc-6P	1.318	0.39834	0.82826	0.43485	0.36166
Glu	0.80364	-0.31537	-1.8242	0.11088	0.95513
Gln	0.88314	-0.17929	-1.0365	0.33443	0.4757
Glycerate	1.0871	0.12047	0.66626	0.52659	0.27853
Glycerol	0.81513	-0.2949	-2.273	0.057223	1.2424
Gly	0.97372	-0.038425	-0.44255	0.67144	0.17299
Guanine	0.49394	-1.0176	-4.8262	0.0019079	2.7195
Guanosine	0.57166	-0.80676	-3.8233	0.0065142	2.1861
C17:0	0.63296	-0.65982	-3.7854	0.0068435	2.1647
His	1.2291	0.29763	1.2194	0.26217	0.58141
Hcy	1.2633	0.33719	3.4027	0.0114	1.9431
Hypotaurine	0.60787	-0.71816	-1.8086	0.11344	0.94523
Hypoxanthine	0.55323	-0.85405	-5.2976	0.0011263	2.9483
IPA	1.2541	0.32668	5.0941	0.0014087	2.8512
Inosine	0.65246	-0.61604	-5.1248	0.0013615	2.866
Inositol	1.2913	0.36884	5.1538	0.0013184	2.8799
Isocitrate	1.0397	0.056143	0.58553	0.57657	0.23915
Ile	0.95757	-0.062543	-0.68346	0.51629	0.2871
KIC	1.1683	0.22444	2.8821	0.02358	1.6275
Kyn	0.66764	-0.58285	-1.9453	0.092802	1.0324
Lactate	0.89843	-0.15452	-2.1463	0.068992	1.1612
C12:0	0.85003	-0.23441	-1.5696	0.16051	0.7945
Leu	0.95342	-0.068818	-1.009	0.34659	0.46018
C18:2	0.70443	-0.50547	-4.1597	0.0042433	2.3723
C18:3	0.89977	-0.15237	-0.99154	0.35445	0.45045
Lys	0.99525	-0.0068679	-0.036161	0.97216	0.012261
Malate	1.2723	0.34743	2.2409	0.060001	1.2218
Malonate	0.93764	-0.092889	-0.43969	0.67342	0.17171
Man	1.7704	0.8241	1.3101	0.2315	0.63545
Met	0.99621	-0.0054749	-0.0338	0.97398	0.01145
Methylmalonate	1.025	0.035589	0.31906	0.75899	0.11977
C14:0	0.78702	-0.34552	-4.8814	0.0017907	2.747
NAA	1.3269	0.40808	3.9007	0.0058934	2.2296
NAG	1.1347	0.18237	2.7291	0.029376	1.532
NAT	1.079	0.10969	2.4127	0.046586	1.3317
C7:0	0.83139	-0.26641	-0.74158	0.48248	0.31652
C18:1	0.99662	-0.0048797	-0.061866	0.9524	0.021181
PEA	0.65421	-0.61217	-7.4986	0.00013746	3.8618
Ornithine	1.1101	0.15069	1.3898	0.20718	0.68365
C16:0	0.81845	-0.28903	-2.4127	0.04659	1.3317
C15:0	0.79175	-0.33688	-2.4272	0.04561	1.3409
Phe	0.9064	-0.14178	-0.57432	0.58372	0.23379
PEP	0.81581	-0.2937	-2.4678	0.042972	1.3668
Pro	0.70545	-0.50338	-4.3602	0.0033134	2.4797
Pyruvate	1.3853	0.47022	3.047	0.018662	1.729
Ribose	0.80124	-0.3197	-1.6938	0.13413	0.87246
Ribose 5P	0.76455	-0.38731	-2.759	0.028137	1.5507
Sedoheptulose	1.2606	0.33414	1.8895	0.10074	0.99678
Sedoheptulose 7P	1.5038	0.58862	2.3434	0.051588	1.2875
Ser	1.263	0.33681	2.5496	0.038124	1.4188
Serotonin	0.95419	-0.067645	-0.29793	0.7744	0.11103
C18:0	0.85676	-0.22304	-1.8255	0.11067	0.95597
Succinate	1.0104	0.014932	0.10373	0.9203	0.036073
Taurine	0.757	-0.40163	-2.5496	0.038125	1.4188
Thr	1.0751	0.10445	0.64373	0.54026	0.2674
Thymine	0.53018	-0.91544	-5.4416	0.00096457	3.0157
C13:0	1.0659	0.092031	1.9941	0.086364	1.0637
Tryptamine	0.90712	-0.14064	-2.027	0.082277	1.0847
Trp	0.54623	-0.87242	-1.4343	0.19462	0.7108
Tyr	0.89915	-0.15337	-0.31206	0.76408	0.11686
C11:0	0.91403	-0.12969	-1.1139	0.30209	0.51987
Uracil	1.1074	0.14718	1.1392	0.2921	0.53447
Urea	1.0103	0.014733	0.070817	0.94552	0.024327
Uridine	0.45894	-1.1236	-4.0887	0.0046386	2.3336
Val	0.97221	-0.040664	-0.31311	0.76332	0.11729
Xanthine	0.99433	-0.0082036	-0.023398	0.98199	0.0078947
Xyl	1.4539	0.53991	1.3612	0.21564	0.66627

## Sheet: FC_genotype
metabolite	FC	log2(FC)	t.stat	p.value	-LOG10(p)
13A	1.2505	0.32252	2.2752	0.063216	1.1992
2HG	0.56956	-0.81209	-5.7459	0.0012089	2.9176
2-Hydroxybutyrate	0.93768	-0.092838	-1.2438	0.25998	0.58506
3-hydroxy-3-methylbutanoic acid	0.85721	-0.22228	-1.4679	0.19252	0.71553
3-Hydroxybutyrate	0.6959	-0.52305	-2.1138	0.078954	1.1026
3-Hydroxypropionate	0.89979	-0.15233	-2.2623	0.064344	1.1915
3PG	1.3232	0.40408	1.7796	0.12544	0.90157
6PG	0.69137	-0.53248	-3.8115	0.0088481	2.0532
Aconitate	0.80684	-0.30965	-3.7893	0.0090812	2.0419
Adenine	1.0629	0.088019	0.48063	0.6478	0.18856
Adenosine	0.5372	-0.89646	-4.5795	0.0037724	2.4234
Adonitol	0.69546	-0.52397	-2.2017	0.069943	1.1553
Alanine	1.0034	0.0049074	0.031231	0.9761	0.010506
KMV	1.0756	0.10514	1.001	0.35546	0.44921
alpha-ketoisovalerate	1.0669	0.093371	0.58732	0.57841	0.23777
Aminoadipate	0.73154	-0.45098	-1.6833	0.1433	0.84375
Anthranilic acid	1.091	0.12568	1.4609	0.19434	0.71143
Arachidonate	0.93985	-0.08949	-0.83667	0.43483	0.36168
Asn	1.6212	0.69705	8.2447	0.00017207	3.7643
Asp	1.1742	0.23173	1.1138	0.30797	0.51149
beta-Alanine	0.98746	-0.01821	-0.18611	0.85849	0.066264
C11:0	0.74395	-0.42671	-3.6879	0.010234	1.9899
C12:0	0.64995	-0.6216	-3.6006	0.011358	1.9447
C13:0	0.88166	-0.18171	-4.4426	0.0043637	2.3601
C14:0	0.88099	-0.18281	-2.9776	0.024712	1.6071
C15:0	0.87215	-0.19735	-11.699	2.3523e-05	4.6285
C16:0	0.68084	-0.55462	-4.2325	0.005485	2.2608
C17:0	0.62127	-0.68671	-6.6661	0.00055139	3.2585
C18:0	0.7362	-0.44183	-3.2444	0.01759	1.7547
C18:2	0.55842	-0.84057	-6.128	0.00086318	3.0639
C20:4	0.68368	-0.54861	-4.7119	0.0032853	2.4834
Cholesterol	0.80361	-0.31543	-3.7957	0.009013	2.0451
Citrate	0.85777	-0.22133	-4.9562	0.002562	2.5914
Cys	1.2133	0.27888	1.0875	0.31855	0.49682
Cytidine	0.6383	-0.64768	-4.8687	0.0027982	2.5531
Cytosine	0.63779	-0.64885	-5.8694	0.0010823	2.9657
DOPA	1.0264	0.037646	0.73096	0.49235	0.30773
Fru	2.8561	1.514	4.1237	0.0061906	2.2083
Fru-6P	1.3577	0.44113	1.7646	0.12808	0.89252
Fumarate	1.0914	0.12616	0.82625	0.44028	0.35628
GABA	0.77273	-0.37197	-2.8555	0.028971	1.538
Glc	5.3967	2.4321	2.3227	0.059232	1.2274
Glc-6P	2.2042	1.1402	2.0814	0.082574	1.0832
Gln	1.1467	0.1975	1.3924	0.21321	0.6712
Glu	0.78387	-0.35131	-2.1929	0.070794	1.15
Gly	0.82674	-0.2745	-4.6948	0.0033443	2.4757
Glycerate	0.90724	-0.14044	-1.6365	0.15285	0.81574
Glycerol	0.81465	-0.29576	-3.0291	0.023125	1.6359
Guanine	0.5025	-0.99282	-4.6393	0.003543	2.4506
Guanosine	0.46943	-1.091	-5.6754	0.0012888	2.8898
Hcy	1.7353	0.79518	8.4021	0.00015484	3.8101
His	1.9311	0.94939	2.9204	0.026619	1.5748
Hypotaurine	1.2528	0.32519	0.89273	0.40638	0.39107
Hypoxanthine	0.94891	-0.075653	-0.49957	0.63517	0.19711
Ile	1.0648	0.090529	0.86432	0.42062	0.37611
Indolepropionic acid	1.0258	0.036754	0.78067	0.46467	0.33285
Inosine	0.82153	-0.28362	-6.3526	0.00071334	3.1467
Inositol	1.0182	0.025962	0.48377	0.6457	0.18997
Isocitrate	0.94045	-0.088581	-1.6533	0.14935	0.82578
Ketoleucine	1.1212	0.16499	1.6673	0.1465	0.83417
Kynurenine	1.1672	0.22301	2.1586	0.074222	1.1295
Lactate	0.9086	-0.13828	-2.5375	0.044228	1.3543
Leu	1.0808	0.11214	1.2249	0.2665	0.5743
Linolenic acid	0.91563	-0.12717	-0.95095	0.37835	0.42211
Lys	1.4698	0.55561	4.1358	0.006107	2.2142
Malate	1.0274	0.039007	0.2204	0.83287	0.079423
Malonate	0.83258	-0.26433	-1.5495	0.17224	0.76387
Man	2.8506	1.5113	1.9155	0.10391	0.98334
Methionine	1.3547	0.43795	4.2211	0.0055542	2.2554
Methylmalonate	1.0432	0.061062	0.61869	0.55886	0.2527
NAA	1.8643	0.89865	8.4257	0.00015244	3.8169
N-acetylglutamate	1.0065	0.0092846	0.14031	0.89301	0.049144
N-Acetyltyrosine	1.001	0.0014162	0.041603	0.96817	0.01405
Nonanoic acid	0.8477	-0.23837	-1.3014	0.24085	0.61826
Oleic acid	0.80138	-0.31945	-3.488	0.013016	1.8855
Ornithine	0.94785	-0.077274	-0.61072	0.56379	0.24889
PEA	0.63671	-0.6513	-5.7358	0.00122	2.9136
PEP	0.76557	-0.38539	-4.6922	0.0033533	2.4745
Phe	1.5543	0.63622	2.3408	0.057777	1.2382
Pro	0.9041	-0.14545	-4.0984	0.0063686	2.196
Pyruvate	1.1278	0.17349	1.7867	0.12422	0.90582
Ribose	1.0894	0.12351	1.8797	0.10921	0.96176
Ribose 5-phosphate	0.96478	-0.051728	-0.84269	0.43171	0.36481
Sedoheptulose	1.294	0.37187	2.861	0.028763	1.5412
Sedoheptulose 7P	1.1809	0.23993	1.0268	0.3441	0.46332
Ser	1.363	0.4468	3.0787	0.021699	1.6636
Serotonin	1.004	0.0058172	0.029483	0.97744	0.0099117
Succinate	0.80109	-0.31997	-2.3148	0.059872	1.2228
Taurine	0.64107	-0.64145	-5.4087	0.0016502	2.7825
Thr	1.273	0.34818	2.3272	0.058866	1.2301
Thymine	0.53842	-0.8932	-5.332	0.0017748	2.7509
Trp	1.8985	0.92486	1.2495	0.258	0.58837
Tryptamine	0.6328	-0.66019	-6.965	0.00043516	3.3613
Tyr	1.9729	0.98034	1.7353	0.13338	0.87492
Uracil	1.3367	0.41868	3.1251	0.020451	1.6893
Urea	0.93053	-0.10388	-0.70234	0.50878	0.29347
Uridine	0.54927	-0.86441	-3.3101	0.016203	1.7904
Val	1.0367	0.051984	0.4288	0.68304	0.16556
Xanthine	1.2423	0.31307	1.0443	0.33659	0.4729
Xyl	1.8996	0.92569	1.9785	0.095226	1.0212
αKG	0.92376	-0.11441	-1.2892	0.24481	0.61117
